# Supplementary material for: Differential Ophthalmological Profile in Patients with Coronary Artery Disease Coexisting with Type 2 Diabetes Mellitus: Elevated Tear Cytokine Concentrations
Source: J Clin Med. 2024 Aug 20;13(16):4906. doi: 10.3390/jcm13164906 (PMC11355890; doi:10.3390/jcm13164906)
Supplement: Supplementary file 1 [file jcm-13-04906-s001.zip]

Archive with 2 entries (2 files):
- New Table S1.pdf
- New Table S2.pdf
